# Supplementary material for: Biological Activity, Lipophilicity and Cytotoxicity of Novel 3-Acetyl-2,5-disubstituted-1,3,4-oxadiazolines
Source: Int J Mol Sci. 2021 Dec 20;22(24):13669. doi: 10.3390/ijms222413669 (PMC8704594; doi:10.3390/ijms222413669)
Supplement: Supplementary file 1 [file ijms-22-13669-s001.zip]

Archive with 1 entries (1 files):
- ijms-1476092-supplementary.pdf
